# Supplementary material for: The Optimal Therapy after Progression on Immune Checkpoint Inhibitors in MSI Metastatic Gastrointestinal Cancer Patients: A Multicenter Retrospective Cohort Study
Source: Cancers (Basel). 2022 Oct 21;14(20):5158. doi: 10.3390/cancers14205158 (PMC9601260; doi:10.3390/cancers14205158)
Supplement: Supplementary file 1 [file cancers-14-05158-s001.zip]

Archive with 1 entries (1 files):
- cancers-1937864-supplementary.pdf
